# Supplementary material for: Saturation Mapping of a Major Effect QTL for Stripe Rust Resistance on Wheat Chromosome 2B in Cultivar Napo 63 Using SNP Genotyping Arrays
Source: Front Plant Sci. 2017 Apr 26;8:653. doi: 10.3389/fpls.2017.00653 (PMC5405077; doi:10.3389/fpls.2017.00653)
Supplement: Supplementary file 2 [file Table_1.XLSX]

## Sheet: Sheet1
Table S1. Kompetitive Allele Specific PCR (KASP) primers used to genotype individual F2:3 and F5:6 lines for mapping stripe rust resistance gene in Napo 63.
Marker ID (SNP name)		Primer sequences (5’–3’)	Products size
90K-AN1 (BobWhite_c22503_605)	Forward A_FAM	GAAGGTGACCAAGTTCATGCTCGTAAGCGGTCTTTTAGCTTCTAT	56
	Forward B_HEX	GAAGGTCGGAGTCAACGGATTCGTAAGCGGTCTTTTAGCTTCTAC
	Common reverse	CGTATGAAAACATCCCTGCCG
90K-AN2 (BobWhite_c8113_532)	Forward A_FAM	GAAGGTGACCAAGTTCATGCTGCCTCGTAACGGAATAGCCA	50
	Forward B_HEX	GAAGGTCGGAGTCAACGGATTGCCTCGTAACGGAATAGCCG
	Common reverse	CAAGATCAGTGAGAACCAAGAAC
90K-AN3 (BS00030405_51)	Forward A_FAM	GAAGGTGACCAAGTTCATGCTACCCAAGACAAACCTGCGGT	50
	Forward B_HEX	GAAGGTCGGAGTCAACGGATTACCCAAGACAAACCTGCGGG
	Common reverse	ATCACAAGCAGGACTATATATGCT
90K-AN5 (BS00079213_51)	Forward A_FAM	GAAGGTGACCAAGTTCATGCTGGCGAACTAGTTTAATTCTGATACA	50
	Forward B_HEX	GAAGGTCGGAGTCAACGGATTGGCGAACTAGTTTAATTCTGATACG
	Common reverse	CGTGGAGCTGAAAATAATGTAACA
90K-AN7 (IACX6411)	Forward A_FAM	GAAGGTGACCAAGTTCATGCTCACTAGTTCCCCAACCATTCC	104
	Forward B_HEX	GAAGGTCGGAGTCAACGGATTCACTAGTTCCCCAACCATTCG
	Common reverse	AGCTTCTATGTTGTCGGCTAC
90K-AN10 (Tdurum_contig81323_291)	Forward A_FAM	GAAGGTGACCAAGTTCATGCTGGCGAACTAGTTTAATTCTGATACA	50
	Forward B_HEX	GAAGGTCGGAGTCAACGGATTGGCGAACTAGTTTAATTCTGATACG
	Common reverse	CGTGGAGCTGAAAATAATGTAACA
90K-AN11 (JD_c39990_130)	Forward A_FAM	GAAGGTGACCAAGTTCATGCTCGATACACACTACAACATGCCAT	132
	Forward B_HEX	GAAGGTCGGAGTCAACGGATTCGATACACACTACAACATGCCAC
	Common reverse	CGATGCCAATGGAAGACGC
90K-AN12 (Kukri_c53629_239)	Forward A_FAM	GAAGGTGACCAAGTTCATGCTGGTCGGATCAGAACTTCATCT	67
	Forward B_HEX	GAAGGTCGGAGTCAACGGATTGGTCGGATCAGAACTTCATCG
	Common reverse	CGTCCTTCTCTTGATTCTCCG
90K-AN27 (IAAV2381)	Forward A_FAM	GAAGGTGACCAAGTTCATGCTTCCCATTTGAGTGGAACCAAA	75
	Forward B_HEX	GAAGGTCGGAGTCAACGGATTTCCCATTTGAGTGGAACCAAG
	Common reverse	AGCTACCCATGACAACACCT
90K-AN30 (Ra_c107358_279)	Forward A_FAM	GAAGGTGACCAAGTTCATGCTCCAACAAGCTCTAATGGTAACTTT	50
	Forward B_HEX	GAAGGTCGGAGTCAACGGATTCCAACAAGCTCTAATGGTAACTTC
	Common reverse	GGAATTTTCCGGTACCAGTGG
90K-AN34 (Kukri_c36026_68)	Forward A_FAM	GAAGGTGACCAAGTTCATGCTGAGATAAGCCTGCGTAATGTATTTT	117
	Forward B_HEX	GAAGGTCGGAGTCAACGGATTGAGATAAGCCTGCGTAATGTATTTC
	Common reverse	CCGTTGTGTTTTCCAGGGC
90K-AN35 (wsnp_JD_c13359_13373795)	Forward A_FAM	GAAGGTGACCAAGTTCATGCTCGTCGACGTCGTCTATGTCA	82
	Forward B_HEX	GAAGGTCGGAGTCAACGGATTCGTCGACGTCGTCTATGTCG
	Common reverse	GGCGACGGATCCAAGTTT
90K-AN36 (wsnp_Ex_c62844_62315607)	Forward A_FAM	GAAGGTGACCAAGTTCATGCTGCTCGCTTTCATCATCGCT	73
	Forward B_HEX	GAAGGTCGGAGTCAACGGATTGCTCGCTTTCATCATCGCC
	Common reverse	CAGTGGCAGGTTGTTGGC
90K-AN49 (RFL_Contig2231_346)	Forward A_FAM	GAAGGTGACCAAGTTCATGCTCATCACGAGATATCTTCTGGATCA	128
	Forward B_HEX	GAAGGTCGGAGTCAACGGATTCATCACGAGATATCTTCTGGATCG
	Common reverse	TGGAAGTTCAACAGGCTGCA
90K-AN55 (wsnp_Ex_rep_c67257_65786614)	Forward A_FAM	GAAGGTGACCAAGTTCATGCTCAGAACCGGTCCGCTAGT	52
	Forward B_HEX	GAAGGTCGGAGTCAACGGATTCAGAACCGGTCCGCTAGC
	Common reverse	AGCTTCCTCCTTTATCTACACG
660K-AN3 (AX-109617405)	Forward A_FAM	GAAGGTGACCAAGTTCATGCTTGACTCGTCCACATTCTCCT	63
	Forward B_HEX	GAAGGTCGGAGTCAACGGATTTGACTCGTCCACATTCTCCG
	Common reverse	AGTGGTGGACCTGCTGAA
660K-AN21 (AX-109302096)	Forward A_FAM	GAAGGTGACCAAGTTCATGCTCTGGGGTCCCTGAAATGATATAA	124
	Forward B_HEX	GAAGGTCGGAGTCAACGGATTCTGGGGTCCCTGAAATGATATAG
	Common reverse	ATGCATGATTCCTGTTGTTCATAT
660K-AN57 (AX-110457023)	Forward A_FAM	GAAGGTGACCAAGTTCATGCTAAGCAGCATTAGCCTACCATAG	58
	Forward B_HEX	GAAGGTCGGAGTCAACGGATTAAGCAGCATTAGCCTACCATAA
	Common reverse	ATTAGGGTAGCGGCTTCATTT
660K-AN65 (AX-94549797)	Forward A_FAM	GAAGGTGACCAAGTTCATGCTTGTGAACCAAACGTATCTTGTTATC	50
	Forward B_HEX	GAAGGTCGGAGTCAACGGATTTGTGAACCAAACGTATCTTGTTATT
	Common reverse	AACTCAGAACCAGGCCTGTA
660K-AN77 (AX-110416662)	Forward A_FAM	GAAGGTGACCAAGTTCATGCTGGCCTTTGCGCTATGTGA	92
	Forward B_HEX	GAAGGTCGGAGTCAACGGATTGGCCTTTGCGCTATGTGG
	Common reverse	AGCAATCATAATTCAACTGCAGAT
660K-AN99 (AX-94755547)	Forward A_FAM	GAAGGTGACCAAGTTCATGCTATTCGAGTTTCGTGATTCCGAGAC	50
	Forward B_HEX	GAAGGTCGGAGTCAACGGATTATTCGAGTTTCGTGATTCCGAGAT
	Common reverse	GGGGATCTGCTGCCTCCATATA
660K-AN107 (AX-109542079)	Forward A_FAM	GAAGGTGACCAAGTTCATGCTAAGGCTTGCGCGCTTTCC	114
	Forward B_HEX	GAAGGTCGGAGTCAACGGATTAAGGCTTGCGCGCTTTCT
	Common reverse	CCATACGACACTAGAGCTCCC
660K-AN111 (AX-111164344)	Forward A_FAM	GAAGGTGACCAAGTTCATGCTATTTTGCAAGAAACTACCTGACGT	50
	Forward B_HEX	GAAGGTCGGAGTCAACGGATTATTTTGCAAGAAACTACCTGACGC
	Common reverse	AGGCAAATTTCGACTCTTCCAAC
