# Supplementary material for: Saturation Mapping of a Major Effect QTL for Stripe Rust Resistance on Wheat Chromosome 2B in Cultivar Napo 63 Using SNP Genotyping Arrays
Source: Front Plant Sci. 2017 Apr 26;8:653. doi: 10.3389/fpls.2017.00653 (PMC5405077; doi:10.3389/fpls.2017.00653)
Supplement: Supplementary file 3 [file Table_2.XLSX]

## Sheet: Sheet1
Table S2 Alleles of KASP markers flanking Qyrnap.nwafu-2BS in Napo 63, Avocet S (AvS), susceptible checks and 215 wheat cultivars and landraces.
Wheat line	KASP markers
	660K-AN3	660K-AN21	660K-AN57	660K-AN65
Parents and checks
Napo 63	aAA	GG	TT	TT
Avocet S	CC	AA	CC	CC
IDO444	CC	AA	TT	CC
Kariega	AA	GG	TT	TT
Kenya Kudu	AA	GG	TT	TT
Louise	AA	GG	TT	TT
Luke	AA	GG	TT	TT
Opata 85	AA	GG	TT	TT
Xiaoyan 22 CK	CC	AA	CC	CC
Mingxian 169 CK	CC	AA	CC	CC
Cultivar/landrace
03031-1-5 H62	CC	AA	TT	CC
03038-2-1 H88	CC	AA	TT	CC
03323-5-2-3 H105	CC	AA	TT	CC
12A5051 Shaan	CC	AA	TT	CC
13/84 Chuandasui	CC	AA	TT	CC
Advanced Line 25	CC	AA	CC	CC
African D164	CC	AA	TT	CC
Aikang 58	CC	AA	TT	CC
Annong 1226	CC	AA	TT	CC
Annong 1401	CC	AA	CC	CC
Arduini	CC	AA	CC	CC
Atou	CC	AA	CC	CC
Baohan 1193	CC	AA	TT	CC
Baonong 8865-15-25	CC	AA	CC	CC
Bb-Gll×Cj/F3570×Kal-Bb	CC	AA	CC	CC
Bluejay"S"	AA	GG	TT	TT
Bolanmai	CC	AA	TT	CC
Bouquet	CC	AA	TT	CC
Buc/Bjy	AA	GG	TT	TT
Buck Namuncura (A)	CC	AA	TT	CC
C 519	CC	AA	TT	CC
Candeal Sel.	CC	AA	CC	CC
Cangmai 2012-36	CC	AA	TT	CC
Car 422-Ana	CC	AA	CC	CC
Celinnaja-21 WIR 54045	CC	AA	TT	CC
Centrum	CC	AA	CC	CC
CH13W43	CC	AA	TT	CC
CH13W46	CC	AA	CC	CC
CH13W49	CC	AA	TT	CC
CH13W52	CC	AA	CC	CC
CH7034	CC	AA	TT	CC
Changfeng 2112	CC	AA	TT	CC
Changwu 131	CC	AA	TT	CC
Changwu 134	CC	AA	b*	CC
Chuanmai 104	CC	AA	TT	CC
Chuanmai 125	CC	AA	TT	CC
Clt×S948A1-Cno"S"(4)/Clt(2)	CC	AA	CC	CC
CMH83.2715	CC	AA	CC	CC
Crt-Ald"S"	CC	AA	CC	CC
Daqingmang	CC	*	CC	CC
Datang 991	CC	AA	TT	CC
De 102	CC	AA	TT	CC
Duro Catanzaro 1E16	CC	AA	CC	CC
Eryou 367	CC	AA	TT	CC
FHB143 USA	CC	AA	CC	CC
Flanders	CC	AA	CC	CC
Flinor	CC	AA	CC	CC
Frauta	CC	AA	CC	CC
Frontana	CC	AA	CC	CC
Fuens Duro 5E14	CC	AA	CC	CC
Ga"S"	CC	AA	CC	CC
Garent	CC	AA	TT	CC
Gerardo 578	CC	AA	TT	CC
German D226	CC	*	CC	CC
Germany 2	CC	AA	CC	CC
Giorgio 446	CC	AA	CC	CC
Guixie 3	CC	AA	TT	CC
GY12029	CC	AA	TT	CC
H84 CIMMYT132	CC	AA	CC	CC
Heiyoumai	CC	AA	CC	CC
Hermobillo 77	CC	AA	CC	CC
HJ49	CC	AA	*	CC
Hongjianmai	CC	AA	TT	CC
Hongsuotiao	CC	AA	TT	CC
Humai 15	CC	AA	*	CC
Hungarian Dm 15	CC	AA	CC	CC
Jacui	CC	AA	TT	CC
JH05 Han 09-41244	CC	AA	CC	CC
Jimai 41	CC	AA	TT	TT
Jimai 44	CC	AA	TT	TT
Jimai 45	CC	AA	TT	TT
Jinghe 90 Jian 15	CC	AA	CC	CC
Jinmai 1	CC	AA	TT	CC
Jinmai 2	CC	AA	CC	CC
Jiumai 2	CC	AA	TT	CC
Kaimai 21	CC	AA	TT	CC
L1078-4 W38/9908	CC	AA	CC	*
Lan 01-368	CC	AA	CC	CC
Lan 06-129-2-1	CC	AA	TT	CC
Lantian 0591	CC	AA	TT	CC
Lantian 06129	CC	AA	CC	CC
Lantian 06401	CC	AA	TT	CC
Lantian 093	CC	AA	TT	CC
Lantian 26	CC	AA	TT	CC
Lantian 31	CC	AA	TT	CC
Lantian 99-5-10	*	AA	TT	CC
Laomangmai	CC	AA	TT	CC
Laotumai	CC	AA	TT	CC
Lengmai	CC	AA	TT	CC
Linxuan 1354	CC	AA	TT	CC
Linxuan 4200	CC	AA	TT	CC
LinY 867	CC	AA	CC	*
Little Joss	CC	AA	CC	CC
Long Bow	CC	AA	CC	CC
Longyuan 031	CC	AA	TT	CC
LOULIN-3	CC	AA	CC	CC
Luo 8112	CC	AA	TT	TT
Lusitano (S)	CC	AA	CC	CC
Mexifen	CC	AA	TT	CC
Mian 06-367	CC	AA	TT	CC
Mian 12Z63	CC	AA	TT	CC
Mianmai1403	CC	AA	TT	CC
Mojiaxiaomai	CC	AA	TT	CC
Mos"S"-Imu	AA	GG	TT	TT
Mulan	CC	AA	CC	CC
Muskat	CC	AA	CC	CC
Nan 30-2	CC	AA	CC	CC
Ningdong 10	CC	AA	CC	CC
NORMAN	CC	AA	CC	CC
P9393(ccP75)	CC	AA	CC	CC
Par	CC	AA	CC	CC
PC BW	CC	AA	CC	CC
PI176273	CC	AA	CC	CC
PI90279	CC	AA	CC	CC
Pindong 34	CC	AA	CC	CC
Plainsman C.I.14128	CC	AA	TT	CC
Pubing 202	CC	AA	TT	CC
Pumai 8062	CC	AA	TT	CC
Pusa IP 112	CC	AA	TT	CC
Qian 12AY6-3	CC	AA	TT	CC
Qian 15	CC	AA	CC	CC
Qingchun 415	CC	AA	CC	CC
Qinnong 142	CC	AA	TT	CC
R39-26-15-2-7	CC	AA	TT	CC
Reg 251	CC	AA	CC	CC
Ron 2-Fnd×CMH74A.630	CC	AA	TT	CC
Rowanus	CC	AA	CC	CC
S 76	CC	AA	CC	CC
Shaan 019	CC	AA	TT	CC
Shaan 159	CC	AA	TT	CC
Shaan 319	CC	AA	TT	CC
Shaanmai 536	CC	AA	TT	CC
Shaanmai 94	CC	AA	TT	CC
Shaanong 389	*	AA	TT	CC
Shaanong 981	CC	AA	TT	CC
Shengnong 1	CC	AA	TT	TT
Shumai 969	CC	AA	CC	CC
SM57-1	CC	AA	TT	CC
SM57-10	CC	AA	TT	CC
SM57-23	CC	AA	TT	CC
Snb"S"	CC	AA	CC	CC
Songlen	CC	AA	CC	*
Spanich D189	CC	AA	CC	CC
Spanish D188	CC	AA	CC	CC
Suzhou 1310	CC	AA	TT	TT
Suzhou 1313	CC	*	TT	TT
Suzhou 22	CC	AA	TT	TT
T02	CC	AA	CC	CC
T21-24-1-1-1	CC	AA	TT	CC
Taa 72	AA	GG	TT	TT
Taa 73	AA	GG	TT	TT
Tabasco	CC	AA	CC	CC
Tai	CC	*	CC	CC
Tambor	CC	AA	CC	CC
Tamworth 827WW	CC	AA	TT	CC
Torim F73	CC	AA	CC	*
Tr 05	CC	AA	TT	CC
Ttj-RC103	CC	AA	TT	CC
Tukewumang	CC	AA	TT	CC
Turpahti	CC	AA	TT	CC
Uruguay 386	CC	AA	TT	CC
Veery"S"	CC	AA	CC	*
Vicam F70	CC	AA	TT	CC
Villosum	CC	AA	TT	CC
Vilmorin 27	CC	AA	CC	CC
W31	CC	AA	TT	CC
W57-8-1-15-1	*	AA	TT	CC
W57-8-1-3-5	CC	AA	TT	CC
Wanximai 2013-20	CC	AA	CC	TT
Wanximai 2013-9	CC	AA	CC	TT
Wg/Rm//Kal/Bb	CC	AA	CC	CC
WP3406	CC	AA	CC	CC
WW4407	CC	AA	TT	CC
Xiaoshan 211	CC	AA	TT	CC
Xiaoyan 327	CC	AA	TT	CC
Xiaoyan 461	CC	AA	TT	CC
Xinan 216	CC	AA	CC	*
Xinan 314-1	CC	*	CC	CC
Xingzi 9104	CC	AA	CC	CC
Xinong 1376	CC	AA	TT	CC
Xinong 1623	CC	AA	TT	CC
Xinong 223	CC	AA	CC	CC
Xinong 2595	CC	AA	TT	CC
Xinong 3517	CC	AA	TT	CC
Xinong 418	CC	AA	TT	CC
Xinong 889	CC	AA	TT	CC
Xinong 942-1	CC	AA	TT	CC
Xinxiang 0822	CC	AA	CC	CC
Xinxiang 090229	CC	AA	TT	CC
Xumai 12023	CC	AA	TT	CC
Xumai 12194	CC	AA	CC	CC
Xumai 33	CC	AA	TT	CC
Yan 1212	CC	AA	TT	CC
Yang 11-125	CC	AA	TT	CC
Yang 11-59	CC	GG	TT	TT
Yeomen	CC	AA	CC	CC
Yong 1081	CC	AA	CC	CC
Yu 1318	CC	AA	TT	CC
Yuanzhuo 3	CC	AA	TT	CC
Yumai 1318	CC	AA	TT	CC
Yumai 7	CC	AA	CC	CC
Yunmai 53	CC	AA	CC	CC
Z 501	CC	AA	CC	CC
Zhongmai 170	CC	AA	TT	TT
Zhongmai 4048	CC	AA	TT	CC
Zhongmai 4084	CC	AA	CC	CC
Zhoumai 17	CC	AA	TT	CC
Zhoumai 22	CC	AA	CC	CC
Zhouyuan 9369	AA	AA	TT	CC
a AA means the SNP locus; b no data
