# Supplementary material for: Saturation Mapping of a Major Effect QTL for Stripe Rust Resistance on Wheat Chromosome 2B in Cultivar Napo 63 Using SNP Genotyping Arrays
Source: Front Plant Sci. 2017 Apr 26;8:653. doi: 10.3389/fpls.2017.00653 (PMC5405077; doi:10.3389/fpls.2017.00653)
Supplement: Supplementary file 4 [file Table_3.XLSX]

## Sheet: Sheet1
Table S3 Putative functions of candidate genes corresponding to the linked-SNPs in the stripe rust resistance gene region.
SNP ID	geneID	Human-Readable-Description	Interpro-ID (Description)
AX-109943612	Traes_2BS_5D8A12252	hypothetical protein
AX-95654392
BS00040251_51	Traes_2BS_2B8C24DB7	Transmembrane emp24 domain-containing protein 10	IPR009038 (GOLD)
Kukri_c36783_91	Traes_2BS_1845C324E	DNAJ heat shock N-terminal domain-containing protein LENGTH=715	IPR001623 (DnaJ domain), IPR012336 (Thioredoxin-like fold)
AX-109302096	Traes_2BS_1845C324E	DNAJ heat shock N-terminal domain-containing protein LENGTH=715	IPR001623 (DnaJ domain), IPR012336 (Thioredoxin-like fold)
Excalibur_c11863_289	TRIAE_CS42_2BS_TGACv1_146583_AA0468620	Ribonuclease 1 [Aegilops tauschii], RNA binding
RAC875_c1226_652
wsnp_Ex_c30_66389
Ra_c4397_542
JD_c767_567
AX-111103927	Traes_2BS_B296754F9	ribonuclease 1 LENGTH=230	IPR001568 (Ribonuclease T2-like)
wsnp_BE399688B_Ta_2_1	Traes_2BS_A5272B1A1	Origin recognition complex subunit 6	IPR008721 (Origin recognition complex, subunit 6)
wsnp_Ex_c9248_15372536	Traes_2BS_8D83D7037	Pentatricopeptide repeat-containing protein	IPR002885 (Pentatricopeptide repeat)
BS00092273_51	Traes_2BS_A3C5F6B38	Ribosomal protein S4 LENGTH=197	IPR001912 (Ribosomal protein S4/S9, N-terminal), IPR022801 (Ribosomal protein S4/S9)
wsnp_Ex_c45094_50985067	Traes_2BS_5AEC1AA29	Expressed protein n=3 Tax=Oryza RepID=Q2R429_ORYSJ
AX-109302093
AX-110644789	Traes_2BS_2B483208E	UDP-Glycosyltransferase superfamily protein LENGTH=480	IPR002213 (UDP-glucuronosyl/UDP-glucosyltransferase)
AX-109323267	Traes_2BS_8936264BD	Developmentally-regulated GTP-binding protein 1 homolog	IPR005225 (Small GTP-binding protein domain), IPR012675 (Beta-grasp domain), IPR027417 (P-loop containing nucleoside triphosphate hydrolase)
AX-89605058
IACX1412	TRIAE_CS42_2BS_TGACv1_147509_AA0484020	GTP binding domain
GENE-1389_59
GENE-1389_396
Excalibur_rep_c106124_239
Kukri_c22200_1171
AX-110416662	Traes_2BS_D11AF9C31	Sphingolipid C4-hydroxylase sur2	IPR006694 (Fatty acid hydroxylase)
