# Supplementary material for: Saturation Mapping of a Major Effect QTL for Stripe Rust Resistance on Wheat Chromosome 2B in Cultivar Napo 63 Using SNP Genotyping Arrays
Source: Front Plant Sci. 2017 Apr 26;8:653. doi: 10.3389/fpls.2017.00653 (PMC5405077; doi:10.3389/fpls.2017.00653)
Supplement: Supplementary file 5 [file Table_4.XLSX]

## Sheet: Sheet1
Table S4：Statistical comparison of rAUDPC phenotype of AvS x Napo63 F5:6 RILs across all environments.
		16Yangling	16Tianshui	16Jiangyou	Mean	Standard Error
Group	Line ID	rAUDPC	rAUDPC	rAUDPC	rAUDPC	rAUDPC
Resistant parent	Napo 63	0.0522727	0.0414286	0.0472222	0.0469745	0.00542632
Susceptible parent	AvS	1	1	1	1	0
F1	aF1	0.376647	*	*	0.376647	0.0139073
RIL Group 1	16F6-AN-155	0.785985	0.902381	0.761574	0.726477	0.0887562
	16F6-AN-14	0.701894	0.708333	0.71245
	16F6-AN-119	0.624621	0.586905	0.635185
	16F6-AN-167	0.74053	0.833333	0.724537
RIL Group 2	16F6-AN-163	0.0814815	0.0916667	0.0865741	0.0865741	0.00509259
RIL Group 3	16F6-AN-8	0.216288	0.11381	0.219444	0.183181	0.0600979
RIL Group 4	16F6-AN-158	0.35	0.209524	0.303241	0.242629	0.0871045
	16F6-AN-130	0.273674	0.125	0.160648
	16F6-AN-135	0.304924	0.25	0.221759
	16F6-AN-152	0.125379	0.188095	0.399306
RIL Group 5	16F6-AN-143	0.194886	0.129524	0.175463	0.257169	0.0837077
	16F6-AN-161	0.238636	0.12381	0.243981
	16F6-AN-99	0.24053	0.232857	0.234028
	16F6-AN-5	0.325758	0.375	0.206944
	16F6-AN-34	0.35	0.392857	0.296296
	16F6-AN-45	0.339773	0.175	0.353704
RIL Group 6	16F6-AN-129	0.456439	0.447619	0.511574	0.471878	0.03466
RIL Group 7	16F6-AN-166	0.825758	0.857143	0.868981	0.850627	0.0223364
a The F1 data was from three replicates in Yangling.
