# Supplementary material for: Saturation Mapping of a Major Effect QTL for Stripe Rust Resistance on Wheat Chromosome 2B in Cultivar Napo 63 Using SNP Genotyping Arrays
Source: Front Plant Sci. 2017 Apr 26;8:653. doi: 10.3389/fpls.2017.00653 (PMC5405077; doi:10.3389/fpls.2017.00653)
Supplement: Supplementary file 6 [file Table_5.XLSX]

## Sheet: Sheet1
Table S5：Statistical comparison of MDS phenotype of AvS x Napo 63 F2:3 lines across all environments.
		15Yangling	15Tianshui	Mean	Standard Error
Group	Line ID	MDS	MDS	MDS	MDS
Napo 63	Napo 63	5	7.5	6.25	1.76777
AvS	AvS	90	100	95	7.07107
F1	aF1	33.3	*	33.3333	2.88675
F2:3 Group 1	18-15	47.5	50	47.5	2.91241
	18-168	47.5	42.5
	18-54	47.5	46.25
	18-219	52.5	46.25
F2:3 Group 2	18-25	15	20	17.5	3.53553
F2:3 Group 3	18-171	25	27.5	25	3.53553
	18-164	20	27.5
F2:3 Group 4	18-61	12.5	22.5	21.875	6.88446
	18-44	15	27.5
	18-138	27.5	22.5
	18-190	30	17.5
F2:3 Group 5	18-66	20	27.5	21.875	3.75
	18-170	20	20
F2:3 Group 6	18-124	50	47.5	45.4167	3.6799
	18-84	45	47.5
	18-51	40	42.5
F2:3 Group 7	18-7	52.5	45	48.75	5.3033
F2:3 Group 8	18-42	50	42.5	46.25	3.22749
	18-92	47.5	45
F2:3 Group 9	18-78	40	45	42.5	3.53553
F2:3 Group 10	18-29	80	90	79.5833	7.65125
	18-152	67.5	77.5
	18-75	77.5	85
a The F1 data was from three replicates in Yangling.
